# Supplementary material for: Population differences in reproductive resource allocation and heterosis in the invasive vector Aedes albopictus
Source: Parasit Vectors. 2026 Jan 13;19:77. doi: 10.1186/s13071-025-07235-7 (PMC12888394; doi:10.1186/s13071-025-07235-7)
Supplement: Supplementary file 5 — Additional file 5. [file 13071_2025_7235_MOESM5_ESM.xlsx]

## Sheet: Summary
Table	Description
S1	Quality control and coverage statistics of individuals sequencing data
S2	Coverage statistics, genetic differentiation and genetic diversity measured on pooled sequencing data
S3	Fitness traits of Aedes albopictus populations
	A. Female wing length (mm)
	B. Male wing length (mm)
	C. Fecundity
	D. Fertility
S4	Ovarian proteins of Tap and Fo one- and four-days post blood feeding.
	A. Ovarian proteins in Fo one day post blood feeding.
	B. Ovarian proteins in Fo four day post blood feeding.
	C. Ovarian proteins in Tap one day post blood feeding.
	D. Ovarian proteins in Tap four day post blood feeding.
S5	Raw data of fecundity and fertility from crosses
	A. Fecundity
	B. Fertility

## Sheet: Table S1
Table S1.	Quality control and coverage statistics of individuals sequencing data
SYMBOLOGY FOR HEADERS
* Nr. reads, Number of reads.
† Mean MQ, Mean mapping quality.
‡ GC %, GC percentage
§ Mean cov., Mean coverage.
|| SD cov., Standard deviation of the coverage.
Released after publication
Population	BioProject	SRA_RUN_ID	Sample ID	Nr. reads*	Mapped reads	Duplicated reads	Mean MQ†	GC %‡	Mean cov.§	SD cov.||	Mean cov.§	SD cov.||
Fo	PRJNA484104	SRR7637263	FA1_Father	200923626	194,255,094 (96.68%)	11382084	19.838	0.402	8.5614X	17.3793X	8.5614X	17.3793X
Fo	PRJNA484104	SRR7637264	FA1_Mother	218059432	213,100,201 (97.73%)	12503861	20.681	0.3975	9.4511X	17.9072X	9.4511X	17.9072X
Fo	PRJNA484104	SRR7637265	FA2_Father	201422428	276,521,843 (96.81%)	16565399	19.516	0.4019	11.5182X	18.3336X	11.5182X	18.3336X
Fo	PRJNA484104	SRR7637266	FA2_Mother	226642848	220,623,253 (97.34%)	13109222	20.916	0.3952	9.7291X	17.9572X	9.7291X	17.9572X
Fo	PRJNA484104	SRR27842642	FA5_Father	236635940	228,224,405 (96.45%)	9713606	20.565	0.4028	10.6574X	19.8906X	10.6574X	19.8906X
Fo	PRJNA484104	SRR27842641	FA5_Mother	287272160	281,168,120 (97.88%)	13535137	20.238	0.4307	12.6687X	29.7617X	12.6687X	29.7617X
Fo	PRJNA484104	SRR7637255	FA7_Father	208022390	201,581,219 (96.9%)	12263383	20.44	0.3973	8.7258X	17.6389X	8.7258X	17.6389X
Fo	PRJNA484104	SRR7637257	FA7_Mother	235925228	230,346,835 (97.64%)	13701215	21.674	0.3965	9.9158X	19.6612X	9.9158X	19.6612X
Fo	PRJNA484104	SRR7637269	FA8_Father	244191492	236,361,664 (96.79%)	14957521	20.181	0.398	10.2138X	24.9753X	10.2138X	24.9753X
Fo	PRJNA484104	SRR7637267	FA8_Mother	206394320	200,815,831 (97.3%)	11563963	21.778	0.3993	9.1357X	17.2223X	9.1357X	17.2223X
Fo	PRJNA484104	SRR7637258	FA27_Father	201422428	195,643,791 (97.13%)	10960531	20.213	0.3946	8.5918X	14.9772X	8.5918X	14.9772X
Fo	PRJNA484104	SRR7637256	FA27_Mother	167970794	163,910,784 (97.58%)	9216738	21.138	0.3995	7.0264X	15.4272X	7.0264X	15.4272X
Fo	PRJNA484104	SRR7637259	FA29_Father	190458560	184,884,059 (97.07%)	10180435	20.424	0.4015	8.3196X	17.0271X	8.3196X	17.0271X
Fo	PRJNA484104	SRR7637260	FA29_Mother	201628410	196,891,638 (97.65%)	11452904	20.45	0.3964	8.5244X	17.9803X	8.5244X	17.9803X
Fo	PRJNA484104	SRR27842646	FA34_Father	255327612	245,354,019 (96.09%)	12513711	19.678	0.394	11.3649X	21.8763X	11.3649X	21.8763X
Fo	PRJNA484104	SRR27842645	FA34_Mother	237266002	230,028,057 (96.95%)	11221124	21.464	0.3926	10.6931X	18.403X	10.6931X	18.403X
Fo	PRJNA484104	SRR7637261	FA38_Father	263535156	256,169,525 (97.21%)	15547206	20.007	0.3953	11.1221X	19.0405X	11.1221X	19.0405X
Fo	PRJNA484104	SRR7637262	FA38_Mother	234459816	227,334,535 (96.96%)	14252378	19.958	0.3965	10.0102X	21.234X	10.0102X	21.234X
Fo	PRJNA484104	SRR7637268	FA44_Father	213567126	206,898,277 (96.88%)	11164938	19.946	0.4041	9.0951X	16.8672X	9.0951X	16.8672X
Fo	PRJNA484104	SRR7637254	FA44_Mother	179832436	174,952,693 (97.29%)	10009594	20.133	0.3983	7.4892X	14.449X	7.4892X	14.449X
Fo	PRJNA484104	SRR27842644	FA58_Father	224599146	216,062,072 (96.2%)	8917254	21.437	0.3944	9.8916X	15.9525X	9.8916X	15.9525X
Fo	PRJNA484104	SRR27842643	FA58_Mother	244974754	236,688,072 (96.62%)	11137425	20.595	0.3926	10.8909X	19.1153X	10.8909X	19.1153X
Fo	PRJNA484104	SRR27842640	FA62_Father	204229736	196,799,809 (96.36%)	8096148	19.667	0.3973	9.1291X	14.0767X	9.1291X	14.0767X
Fo	PRJNA484104	SRR27842639	FA62_Mother	248775538	240,279,482 (96.58%)	10542719	21.209	0.3967	11.0826X	18.2916X	11.0826X	18.2916X
Tap	PRJNA562979	SRR10038864	SRR10038864	167919074	156,998,095 (93.5%)	16320064	19.08	0.4096	8.2271X	17.3982X	8.2271X	17.3982X
Tap	PRJNA562979	SRR10038865	SRR10038865	312254914	294,211,729 (94.22%)	31884990	19.474	0.4094	15.4144X	36.0591X	15.4144X	36.0591X
Tap	PRJNA562979	SRR10038876	SRR10038876	197539498	183,732,173 (93.01%)	19100916	19.656	0.4098	9.6382X	25.7664X	9.6382X	25.7664X
Tap	PRJNA562979	SRR10038883	SRR10038883	244873768	227,146,933 (92.76%)	28106499	19.366	0.4103	11.7765X	24.4856X	11.7765X	24.4856X
Tap	PRJNA562979	SRR10038884	SRR10038884	217443430	203,529,826 (93.6%)	24535735	19.552	0.411	10.5595X	25.5539X	10.5595X	25.5539X
Tap	PRJNA562979	SRR10038885	SRR10038885	247064260	232,959,365 (94.29%)	27905551	19.264	0.4106	12.0923X	30.1442X	12.0923X	30.1442X
Tap	PRJNA562979	SRR10038886	SRR10038886	179153758	167,871,974 (93.7%)	16471087	19.204	0.4112	8.8003X	34.0133X	8.8003X	34.0133X
Tap	PRJNA562979	SRR10038887	SRR10038887	215583722	201,132,612 (93.3%)	20538428	19.405	0.4102	10.5457X	27.4123X	10.5457X	27.4123X
Tap	PRJNA562979	SRR10038888	SRR10038888	255682378	242,733,406 (94.94%)	26807181	19.687	0.4094	12.7236X	27.8351X	12.7236X	27.8351X
Tap	PRJNA562979	SRR10038889	SRR10038889	234564312	221,437,872 (94.4%)	25381386	19.161	0.4098	11.5978X	29.3196X	11.5978X	29.3196X
Tap	PRJNA562979	SRR10038890	SRR10038890	223042934	210,013,826 (94.16%)	22128532	19.578	0.41	11.0245X	26.0095X	11.0245X	26.0095X
Tap	PRJNA562979	SRR10038892	SRR10038892	218090448	202,360,148 (92.79%)	21143786	19.291	0.4093	10.6236X	28.4003X	10.6236X	28.4003X
Tap	PRJNA562979	SRR10038893	SRR10038893	200458600	187,808,111 (93.69%)	19087000	20.147	0.4091	9.8143X	21.9746X	9.8143X	21.9746X
Tap	PRJNA562979	SRR10038894	SRR10038894	198849724	186,616,414 (93.85%)	20171897	19.611	0.4092	9.7847X	23.6589X	9.7847X	23.6589X
Tap	PRJNA562979	SRR10038896	SRR10038896	225778408	210,640,114 (93.3%)	21523004	19.371	0.4092	11.0367X	24.4238X	11.0367X	24.4238X
Tap	PRJNA562979	SRR10038898	SRR10038898	201648884	190,119,172 (94.28%)	19630624	19.556	0.4104	9.9624X	26.9266X	9.9624X	26.9266X
Tap	PRJNA562979	SRR10038899	SRR10038899	253727660	237,539,413 (93.62%)	26954647	19.63	0.409	12.4613X	34.7044X	12.4613X	34.7044X
Tap	PRJNA562979	SRR10038901	SRR10038901	215241258	204,881,850 (95.19%)	24433729	19.819	0.4091	10.7577X	22.7228X	10.7577X	22.7228X
Tap	PRJNA562979	SRR10038902	SRR10038902	203384580	189,880,753 (93.36%)	18749891	19.038	0.4092	9.9372X	23.482X	9.9372X	23.482X
Tap	PRJNA562979	SRR10038903	SRR10038903	196511136	184,703,950 (93.99%)	18860833	19.26	0.4102	9.6527X	21.1958X	9.6527X	21.1958X
LaR	PRJNA562979	SRR10038866	SRR10038866	220345470	207,005,089 (93.95%)	26446392	19.8	0.4094	10.7857X	24.5537X
LaR	PRJNA562979	SRR10038870	SRR10038870	254001054	235,598,325 (92.75%)	29157118	19.886	0.4118	12.2758X	28.145X
LaR	PRJNA562979	SRR10038871	SRR10038871	188897294	177,952,388 (94.21%)	20225963	19.778	0.4188	9.286X	21.8697X
LaR	PRJNA562979	SRR10038874	SRR10038874	262200968	235,348,577 (89.76%)	28763821	20.068	0.4116	12.2523X	30.7922X
LaR	PRJNA562979	SRR10038875	SRR10038875	250064568	231,147,773 (92.44%)	27103467	20.073	0.4103	12.0491X	29.0768X
LaR	PRJNA562979	SRR10038877	SRR10038877	225189880	211,154,767 (93.77%)	27383315	19.864	0.411	11.0234X	25.1845X
LaR	PRJNA562979	SRR10038878	SRR10038878	280677720	265,179,961 (94.48%)	32996497	19.52	0.4116	13.8361X	32.0731X
LaR	PRJNA562979	SRR10038879	SRR10038879	240453950	225,221,683 (93.67%)	29276870	20.151	0.4111	11.7378X	28.2872X
LaR	PRJNA562979	SRR10038881	SRR10038881	255500502	240,193,747 (94.01%)	29656790	19.42	0.4186	12.508X	30.1909X

## Sheet: Table S2
Table S2. Coverage statistics, genetic differentiation and genetic diversity measured on pooled sequencing data
Acronyms:
Cr: Crema
Fo: Foshan
LaR: La Reunion
Tap: Tapachula
SYMBOLOGY FOR HEADERS
* Nr. reads, Number of reads.
† Mean MQ, Mean mapping quality.
‡ GC %, GC percentage
§ Mean cov., Mean coverage.
|| SD cov., Standard deviation of the coverage.
Released after publication
A. Quality control and coverage statistics
BioProject	SRA_RUN_ID	Sample ID	Nr. reads*	Mapped reads	Duplicated reads	Mean MQ†	GC %‡	Mean cov.§	SD cov.||
PRJNA1060893	SRR27415532	Crema_1 (Cr_1)	383485826	367,572,474 (95.85%)	141390529	21.058	0.4005	16.407X	26.11X
PRJNA1060893	SRR27415531	Crema_2 (Cr_2)	361280092	345,701,440 (95.69%)	128334281	20.939	0.3974	15.4841X	23.71X
PRJNA1060893	SRR27415530	Crema_3 (Cr_3)	250473076	238,738,383 (95.31%)	55693571	16.315	0.4009	9.2746X	23.13X
PRJNA1060893	SRR27415529	FA2 (Fo_1)	774439974	755,628,126 (97.57%)	285345743	22.725	0.4076	40.652X	114.98X
PRJNA1060893	SRR27415528	FA44 (Fo_2)	794003708	773,383,200 (97.4%)	300661283	22.821	0.4052	41.4725X	89.27X
PRJNA1080321	SRR28089576	Reunion_1 (LaR_1)	280905744	210,777,515 (75.03%)	67213088	15.259	0.4059	7.7078X	108.77X
PRJNA1080322	SRR28089575	Reunion_2 (LaR_2)	307887628	265,519,252 (86.24%)	90619709	19.73	0.4051	11.526X	24.36X
PRJNA1080323	SRR28089574	Reunion_3 (LaR_3)	340269514	294,701,934 (86.61%)	106104528	19.682	0.4074	12.7629X	27.19X
PRJNA1080324	SRR28089573	Tapachula_1 (Tap_1)	240516116	135,942,798 (56.52%)	38803963	14.326	0.4065	4.7408X	126.46X
PRJNA1080325	SRR28089572	Tapachula_2 (Tap_2)	308803700	165,145,953 (53.48%)	76412967	17.478	0.4005	5.754X	62.19X
PRJNA1080326	SRR28089571	Tapachula_3 (Tap_3)	322952752	165,503,195 (51.25%)	78875728	17.281	0.3994	5.7098X	67.28X
B. Pairwise Fst matrix
Strain	Cr	Fo	LaR
Cr	0
Fo	0.302 ± 0.049	0
LaR	0.227 ± 0.042	0.313 ± 0.021	0
Tap	0.235 ± 0.021	0.386 ± 0.012	0.196 ± 0.014
C. Nucleotide diversity
Strain	SNP_Count	Theta_Pi
Cr	115144780	0.0187 ± 0.0007
Fo	85904210	0.0096 ± 0.0002
LaR	91985425	0.0204 ± 0.0004
Tap	35287877	0.0219 ± 0.0014

## Sheet: Table S3
Table S3. Fitness traits of Aedes albopictus populations
Descriptive statistics of wing length, fecundity and fertility of the Foshan, La Reunion, Tapachula, Crema and Pavia populations measured within the first 10th generations of laboratory adaptation.
One-way ANOVA was performed for statistical analysis.. Mean, standard deviation, standard error of mean, mean differnece, confidance interval (CI), and p-value are reported.
A. Female wing length (mm) of each strain and the comparisons between populations
	Foshan	Tapachula	La Reunion	Crema	Pavia
Minimum	2	2	2.4	2.4	2.664
Maximum	2.2	2.4	2.8	2.8	3.32
Range	0.2	0.4	0.4	0.4	0.6563
Mean	2.074	2.294	2.542	2.512	2.913
Std. Deviation	0.06642	0.1096	0.07025	0.07461	0.1623
Std. Error of Mean	0.009394	0.01549	0.009934	0.01055	0.02251
Tukey's multiple comparisons test	Mean Diff,	95,00% CI of diff,	Summary	Adjusted P Value
Tapachula vs. Foshan	0.22	0,1629 to 0,2771	****	<0,0001
La Reunion vs. Foshan	0.468	0,4109 to 0,5251	****	<0,0001
Crema vs. Foshan	0.438	0,3809 to 0,4951	****	<0,0001
Pavia vs. Foshan	0.8394	0,7829 to 0,8959	****	<0,0001
La Reunion vs. Tapachula	0.248	0,1909 to 0,3051	****	<0,0001
Crema vs. Tapachula	0.218	0,1609 to 0,2751	****	<0,0001
Pavia vs. Tapachula	0.6194	0,5629 to 0,6759	****	<0,0001
Crema vs. La Reunion	-0.03	-0,08707 to 0,02707	ns	0.5995
Pavia vs. La Reunion	0.3714	0,3149 to 0,4279	****	<0,0001
Pavia vs. Crema	0.4014	0,3449 to 0,4579	****	<0,0001
B. Male wing length (mm) of each strain and the comparisons between populations
	Foshan	Tapachula	La Reunion	Crema	Pavia
Minimum	1.4	1.5	1.9	2	2.038
Maximum	1.7	1.8	2.2	2.2	2.914
Range	0.3	0.3	0.3	0.2	0.8759
Mean	1.546	1.68	2.066	2.054	2.448
Std. Deviation	0.07343	0.07284	0.06884	0.05425	0.2279
Std. Error of Mean	0.01038	0.0103	0.009735	0.00767	0.0403
Tukey's multiple comparisons test	Mean Diff,	95,00% CI of diff,	Summary	Adjusted P Value
Foshan vs. Tapachula	-0.134	-0,1918 to -0,07615	****	<0,0001
Foshan vs. La Reunion	-0.52	-0,5778 to -0,4622	****	<0,0001
Foshan vs. Crema	-0.508	-0,5658 to -0,4502	****	<0,0001
Foshan vs. Pavia	-0.902	-0,9675 to -0,8365	****	<0,0001
Tapachula vs. La Reunion	-0.386	-0,4438 to -0,3282	****	<0,0001
Tapachula vs. Crema	-0.374	-0,4318 to -0,3162	****	<0,0001
Tapachula vs. Pavia	-0.768	-0,8335 to -0,7025	****	<0,0001
La Reunion vs. Crema	0.012	-0,04585 to 0,06985	ns	0.9792
La Reunion vs. Pavia	-0.382	-0,4475 to -0,3165	****	<0,0001
Crema vs. Pavia	-0.394	-0,4595 to -0,3285	****	<0,0001
C. Fecundity of each strain and the comparisons between populations
	Foshan	La Reunion	Tapachula	Crema	Pavia
Minimum	1	1	1	1	3
Maximum	63	81	190	203	110
Range	63	80	189	202	107
Mean	40.21	35.61	60.05	74.88	58.81
Std. Deviation	15.62	16.23	32.88	31.09	34.57
Std. Error of Mean	1.937	2.273	3.797	4.048	7.544
Tukey's multiple comparisons test			Mean Diff,		95,00% CI of diff,		Summary			Adjusted P Value
Foshan vs. La Reunion			4.604		-9,082 to 18,29		ns			0.8874
Foshan vs. Tapachula			-19.84		-32,24 to -7,442		***			0.0002
Foshan vs. Crema			-34.67		-47,83 to -21,51		****			<0,0001
Foshan vs. Pavia			-18.6		-36,96 to -0,2327		*			0.0455
La Reunion vs. Tapachula			-24.45		-37,72 to -11,17		****			<0,0001
La Reunion vs. Crema			-39.27		-53,26 to -25,28		****			<0,0001
La Reunion vs. Pavia			-23.2		-42,17 to -4,232		**			0.0079
Tapachula vs. Crema			-14.83		-27,56 to -2,096		*			0.0133
Tapachula vs. Pavia			1.244		-16,82 to 19,31		ns			0.9997
Crema vs. Pavia			16.07		-2,519 to 34,66		ns			0.1256
D. Fertility of each strain and the comparisons between populations
	Foshan	La Reunion	Tapachula	Crema	Pavia
Minimum	4	4.444	4.11	2.29	12
Maximum	76	100	100	100	86.54
Range	72	95.56	95.89	97.71	74.54
Mean	36.4	41.46	50.1	52.39	56.33
Std. Deviation	20.6	24.28	23.91	30.88	22.27
Std. Error of Mean	2.973	3.468	3.013	4.283	5.108
Tukey's multiple comparisons test	Mean Diff,	95,00% CI of diff,	Summary	Adjusted P Value
Foshan vs. La Reunion	-5.065	-19,03 to 8,896	ns	0.8562
Foshan vs. Tapachula	-13.7	-26,87 to -0,5281	*	0.037
Foshan vs. Crema	-15.99	-29,75 to -2,231	*	0.0137
Foshan vs. Pavia	-19.93	-38,56 to -1,295	*	0.0294
La Reunion vs. Tapachula	-8.634	-21,73 to 4,461	ns	0.3685
La Reunion vs. Crema	-10.93	-24,61 to 2,761	ns	0.1852
La Reunion vs. Pavia	-14.86	-33,44 to 3,716	ns	0.1835
Tapachula vs. Crema	-2.292	-15,17 to 10,59	ns	0.9883
Tapachula vs. Pavia	-6.23	-24,22 to 11,76	ns	0.876
Crema vs. Pavia	-3.937	-22,37 to 14,49	ns	0.9768

## Sheet: Table S4
Table S4. Ovarian proteins of Tap and Fo one- and four-days post blood feeding.
A. Ovarian proteins in Fo one day post blood feeding.
Gel slice	N	Unused	Total	%Cov	%Cov(50)	%Cov(95)	Accession	Name	Peptides(95%)
1	1	124.89	124.89	31.1	30.6	28.82	AALF019930	unspecified product	61
	2	64.46	68.46	17.25	16.82	16.53	AALF008379	unspecified product	35
	3	54.23	119.88	34.64	32.34	30.23	AALF008766	vitellogenin-A1 precursor	60
	4	4	66.08	17.74	16.9	15.36	AAEL010434	vitellogenin-A1 precursor	34
	4	0	75.34	20.12	18.77	16.95	AAEL006138	unspecified product	37
	5	55.36	55.36	16.51	14.2	12.49	AALF008766	Vitellogenin	25
	5	1.36	1.36	0.3815	0.06732	0.06732	AAEL018288	unspecified product	1
	6	0.91	0.92	1.884	1.884	1.884	AALF021250	protein disulfide isomerase	1
	6	0	0.92	1.887	1.887	1.887	AAEL008319	protein disulfide isomerase	1
	7	5.79	5.78	18.18	16.45	16.45	AALF009209	Trypsin	3
	3	2	2.01	0.8785	0.4392	0.4392	AALF000045	Kinetochore-associated protein	2
	4	2	2	3.629	0.7207	0.162	AALF022027	Mannose-4,6-dehydratase	2
	5	1.96	1.96	1.229	0.12	7.975	AALF023780	Carboxy-tetrahydropterin synthase	2
	7	1.39	1.4	4.598	4.598	2.062	AALF007667	Elongation factor	2
	10	1.87	0.89	6.299	6.299	2.98	AALF016323	Protein kinase	2
2	1	6	6	1.127	1.127	1.127	AALF008766	vitellogenin-A1 precursor	3
	1	0	4	0.7296	0.7296	0.7296	AALF019930	unspecified product	2
	1	0	4	0.7449	0.7449	0.7449	AAEL010434	vitellogenin-A1 precursor	2
	1	0	4	0.747	0.747	0.747	AAEL006138	unspecified product	2
	2	1.26	1.26	1.229	1.229	1.229	AAEL021064	unspecified product	1
	3	0.72	0.78	4.598	4.598	4.598	AAEL014382	C-Type Lectin (CTL) - mannose binding	2
3	1	62.1	62.1	14.27	13.77	13.22	AALF019930	unspecified product	33
	2	31.72	37.7	9.296	9.296	8.864	AALF027368	unspecified product	20
	2	0	36.39	9.296	8.769	8.337	AALF008379	unspecified product	19
	3	18	46.53	12.1	11.76	11.17	AALF008766	vitellogenin-A1 precursor	24
	4	2	2	4.38	1.022	1.022	AALF011843	zinc finger protein	1
	4	0	2	1.997	0.9986	0.9986	AAEL023386	unspecified product	1
	5	2	2	1.843	1.843	1.843	AALF003152	Heat shock cognate 70 isoform B	1
	5	0	2	1.843	1.843	1.843	AAEL019403	Heat shock cognate 70	1
	6	1.54	1.55	1.565	1.565	1.565	AALF022020	chaperonin-60kD, ch60	1
	6	0	1.55	1.568	1.568	1.568	AAEL011584	chaperonin-60kD, ch60	1
	7	1.51	1.54	0.5538	0.5538	0.5538	AALF022690	unspecified product	1
	4	1.48	2	1.603	1.603	1.149	AALF023299	Alpha-fetoprotein	2
	6	2	2	6.299	6.299	1.191	AALF010343	DNA-directed RNA polymerase	2
	7	1.8	1.82	1.633	1.633	1.627	AALF020589	tRNA pseudouridine synthase	2
	8	1.54	1.54	6.481	6.481	2.646	AALF003502	Oxoglutarate aminotransferase	2
	11	1.37	1.4	2.381	2.381	1.485	AALF011930	Ribonucleoprotein PTB-binding	2
4	1	35.98	35.98	10.17	10.17	8.071	AALF019930	unspecified product	18
	2	10.01	23.08	7.3	6.565	5.732	AALF008766	vitellogenin-A1 precursor	12
	3	10	12	3.546	3.354	3.354	AALF027368	unspecified product	6
	3	0	12	3.546	3.354	3.354	AALF008379	unspecified product	6
	4	8	8	12.77	12.77	12.77	AALF022346	Actin-1	4
	4	0	8	12.77	12.77	12.77	AALF022345	unspecified product	4
	4	0	8	12.77	12.77	12.77	AALF020554	actin	4
	4	0	8	12.77	12.77	12.77	AALF020553	actin	4
	4	0	8	12.77	12.77	12.77	AALF020552	actin	4
	4	0	8	12.77	12.77	12.77	AALF020551	unspecified product	4
	4	0	8	12.77	12.77	12.77	AALF015423	Putative actin-related protein	4
	4	0	8	12.77	12.77	12.77	AALF013675	Putative actin-related protein	4
	4	0	8	12.77	12.77	12.77	AALF010408	Putative actin-related protein	4
	4	0	8	12.77	12.77	12.77	AALF008911	actin	4
	4	0	6	10.11	10.11	10.11	AALF013676	actin	3
	4	0	6	7.979	7.979	7.979	AALF012966	actin	3
	4	0	6	7.979	7.979	7.979	AALF012823	unspecified product	3
	4	0	6	7.979	7.979	7.979	AALF006366	actin	3
	4	0	6	7.979	7.979	7.979	AAEL009451	actin	3
	4	0	6	10.11	10.11	10.11	AAEL004616	actin	3
	5	4.9	4.9	5.844	5.844	5.844	AALF010133	Elongation factor 1-alpha	3
	5	0	4.9	5.832	5.832	5.832	AALF007667	Elongation factor 1-alpha	3
	5	0	4.9	5.844	5.844	5.844	AAEL017301	Elongation factor 1-alpha	3
	5	0	4.9	5.832	5.832	5.832	AAEL017096	Elongation factor 1-alpha	3
	6	4	4	4.365	4.365	4.365	AAEL003393	ATP synthase beta subunit	2
	6	0	4	4.365	4.365	4.365	AAEL002827	ATP synthase beta subunit	2
	7	1.24	1.24	1.108	0.5538	0.5538	AALF022690	unspecified product	1
5	1	42	42	10.03	9.439	9.439	AALF019930	unspecified product	22
	2	12	31.74	9.358	8.623	8.623	AALF008766	vitellogenin-A1 precursor	17
	3	10.32	10.32	16.71	16.71	13.88	AALF017233	unspecified product	5
	3	0	8.27	14.14	14.14	11.31	AALF018275	unspecified product	4
	4	6	6	11.92	11.92	11.92	AALF017232	cathepsin b	3
	5	4.03	4.03	5.844	4.113	4.113	AALF010133	Elongation factor 1-alpha	2
	5	0	4.03	5.832	4.104	4.104	AALF007667	Elongation factor 1-alpha	2
	5	0	4.03	5.844	4.113	4.113	AAEL017301	Elongation factor 1-alpha	2
	5	0	4.03	5.832	4.104	4.104	AAEL017096	Elongation factor 1-alpha	2
	6	2	2	0.4792	0.4792	0.4792	AALF027368	unspecified product	1
	6	0	2	0.4792	0.4792	0.4792	AALF008379	unspecified product	1
	7	2	2	4.518	4.518	4.518	AALF025494	Glyceraldehyde-3-phosphate dehydrogenase	1
	7	0	2	4.518	4.518	4.518	AAEL016984	Glyceraldehyde-3-phosphate dehydrogenase	1
	8	2	2	5.09	5.09	5.09	AALF016841	cathepsin b	1
	8	0	2	8.995	8.995	8.995	AALF011409	unspecified product	1
	8	0	2	5.12	5.12	5.12	AAEL009642	cathepsin b	1
	9	2	2	3.502	3.502	3.502	AALF003608	Trypsin 1, serine-type enodpeptidase	1
	9	0	2	3.502	3.502	3.502	AALF003607	Trypsin 1, serine-type enodpeptidase	1
	10	1.27	1.37	0.5538	0.5538	0.5538	AALF022690	unspecified product	1
	11	1.02	1.14	4.598	4.598	4.598	AAEL014382	C-Type Lectin (CTL) - mannose binding.	1
6	1	8	8	1.961	1.961	1.961	AALF019930	unspecified product	4
	1	0.01	6.01	1.96	1.617	1.617	AALF008766	vitellogenin-A1 precursor	3
	1	0	6	1.955	1.955	1.955	AAEL010434	vitellogenin-A1 precursor	3
	2	2	2	0.4792	0.4792	0.4792	AALF027368	unspecified product	1
	2	0	2	0.4792	0.4792	0.4792	AALF008379	unspecified product	1
	3	1.08	1.08	6.299	6.299	0.6	AALF012772	Transmembrane receptor kinase	2
7	1	4	4	1.629	0.8625	0.8625	AALF027368	unspecified product	2
	1	0	4	1.629	0.8625	0.8625	AALF008379	unspecified product	2
	2	4	4	12.7	12.7	12.7	AALF018287	Histone H2A	2
	2	2.01	2.01	7.729	4.348	4.348	AALF015408	Peptidyl-prolyl cis-trans isomerase [Source:UniProtKB/TrEMBL;Acc:A0A023EJK1]	1
	2	2	2	3.059	2.118	2.118	AALF008900	Flavin-containing monooxygenase [Source:UniProtKB/TrEMBL;Acc:A0A182GF86]	1
	2	0	2	2.118	2.118	2.118	AAEL000797	dimethylaniline monooxygenase	1
	2	2	2	7.258	7.258	7.258	AALF026435	Histone H2B	1
	2	0	2	7.258	7.258	7.258	AAEL026573	unspecified product	1
	2	0	2	7.258	7.258	7.258	AAEL021223	Histone H2B	1
	5	1.42	1.47	1.251	0.6949	0.6949	AALF008188	ATP-dependent RNA helicase [Source:Projected from Aedes aegypti (AAEL004859) VB Community Annotation]	1
	5	0	1.47	1.111	0.7937	0.7937	AAEL004859	ATP-dependent RNA helicase	1
	5	1.41	1.46	1.95	1.95	1.95	AALF019021	unspecified product	1
	5	0	1.46	2.083	2.083	2.083	AAEL013356	unspecified product	1
	5	1.35	1.42	2.602	1.859	1.859	AALF002986	AMP dependent ligase	2
	5	0	1.42	2.612	1.866	1.866	AAEL002668	AMP dependent ligase	2
	5	0	1.41	5.65	5.65	5.65	AALF004064	unspecified product	2
	5	1.29	1.37	2.045	1.159	1.159	AALF017768	unspecified product	1
	5	0	1.37	2.045	1.159	1.159	AALF003591	unspecified product	1
	5	1.17	1.26	2.976	1.19	1.19	AAEL018127	unspecified product	1
	5	0.97	1.05	5.072	5.072	5.072	AALF015893	unspecified product	1
	5	0.9	0.99	0.6334	0.6334	0.6334	AAEL021318	unspecified product	1
	5	0.64	0.75	6.923	6.923	6.923	AALF012625	unspecified product	1
	5	0	0.75	2.103	2.103	2.103	AALF000911	unspecified product	1
	9	2	2	7.258	7.258	7.258	AALF026435	Histone H2B 8	2
	10	2	2	10.42	10.42	10.42	AALF013670	Signal peptidase complex	2
	11	1.96	2	4.054	4.054	4.054	AALF018448	4-hydroxy-tetrahydrodipicolinate synthase	2
	12	1.55	1.6	0.695	0.695	0.695	AAEL020946	Exportin	2
	14	1.21	1.28	2.052	2.052	2.052	AALF002182	Alpha-amylase	2
	15	1.12	1.19	2.857	2.857	2.857	AALF011822	Putative LRR disease resistance protein	2
	16	1.09	1.17	2.02	2.02	2.02	AALF014888	ATP-binding protein	2
B. Ovarian proteins in Fo four day post blood feeding.
Gel slice	N	Unused	Total	%Cov	%Cov(50)	%Cov(95)	Accession	Name	Peptides(95%)
1	1	81.61	81.61	21.07	21.07	20.16	AALF019930	unspecified product	40
	2	50.29	50.25	14.14	13.27	13.03	AALF008379	unspecified product	25
	3	22.39	73.99	19.4	19.4	18.47	AALF008766	vitellogenin-A1 precursor	37
	4	2	37.06	9.59	9.59	8.985	AAEL010434	vitellogenin-A1 precursor	19
	5	4.93	4.92	26.84	16.45	12.99	AALF009209	Serine/threonine protein kinase	2
	6	1.77	1.77	0.6345	0.4392	0.4392	AALF000831	Kinetochore-associated protein / Tripeptidyl-peptidase	2
	7	1.24	1.28	16.43	16.43	16.43	AALF006045	Midkine / Yellow G protein	2
	8	1.9	0.95	2.027	2.027	2.027	AALF012831	Calcium-transporting ATPase	2
	9	1.95	1	2.463	2.463	2.463	AALF017331	Glutamine aminotransferase	2
	10	2	2	10.24	10.24	10.24	AALF018200	Guanine nucleotide-binding protein	2
	11	1.6	1.62	7.975	7.975	7.975	AALF023780	Carboxy-tetrahydropterin synthase	2
	12	1.29	1.32	2.111	2.111	2.111	AALF002713	Protein regulator of cytokinesis 1	2
2	1	69.01	69.01	17.79	16.27	15.68	AALF008766	vitellogenin-A1 precursor	35
	2	23.08	65.29	18.47	17.05	16.01	AALF019930	unspecified product	33
	3	1.37	1.37	0.2971	0.2971	0.2971	AALF002028	ran-binding protein	1
3	1	58.36	58.36	12.45	12.18	12.18	AALF019930	unspecified product	30
	2	27.33	56.05	13.47	13.18	13.18	AALF008766	vitellogenin-A1 precursor	30
	3	23.17	29.05	7.571	6.564	6.325	AALF027368	unspecified product	14
	3	0	29.05	7.571	6.564	6.325	AALF008379	unspecified product	14
	4	2.05	2.05	2.637	1.758	1.758	AALF006185	unspecified product	1
	4	0	2.05	2.721	1.814	1.814	AAEL014000	unspecified product	1
	5	2	2	1.843	1.843	1.843	AALF003152	Heat shock cognate 70 isoform B	1
	5	0	2	1.843	1.843	1.843	AAEL019403	Heat shock cognate 70	1
	6	1.21	1.23	4.598	4.598	4.598	AAEL014382	C-Type Lectin (CTL) - mannose binding	1
	7	1.03	1.07	0.8307	0.5538	0.5538	AALF022690	unspecified product	1
	8	0	0.53	0.56	1.024	1.024	AALF026483	unspecified product	1
	9	0	0.48	0.53	1.97	1.97	AALF020972	Lipase	1
4	1	10	10	12.96	12.96	12.96	AALF007667	Elongation factor 1-alpha	5
	2	4	4	7.181	7.181	7.181	AALF022346	Actin-1	2
	3	2	2	4.034	4.034	4.034	AALF024081	Carboxypeptidase	1
	3	0	2	4.034	4.034	4.034	AAEL006563	Vitellogenic carboxypeptidase Precursor	1
5	1	13.28	13.28	18.51	18.51	18.51	AALF017233	unspecified product	7
	1	0	11.06	15.94	15.94	15.94	AALF018275	unspecified product	6
	2	6	6	13.08	11.92	11.92	AALF017232	cathepsin b	3
	3	2	2	5.09	5.09	5.09	AALF016841	cathepsin b	1
	3	0	2	8.995	8.995	8.995	AALF011409	unspecified product	1
	3	0	2	5.12	5.12	5.12	AAEL009642	cathepsin b	1
	4	0.77	0.83	6.299	6.299	0	AALF011026	unspecified product	1
	5	0.6	0.72	0.4585	0.4585	0	AALF026901	sdk-P1	1
6	1	1	1	4.598	4.598	0	AAEL014382	C-Type Lectin (CTL) - mannose binding.	1
	2	0.65	0.68	6.481	6.481	0	AAEL007514	Oviductin	1
	2	0	0.68	6.481	6.481	0	AAEL007514	Oviductin	1
	3	0.51	0.57	6.299	6.299	0	AALF011026	unspecified product	1
7	1	4.04	4.04	15.08	13.07	13.07	AALF005662	lethal(2)essential for life protein	2
	2	0.89	0.89	4.598	4.598	0	AAEL014382	C-Type Lectin (CTL) - mannose binding.	1
	3	0.83	0.87	1.89	1.89	0	AAEL013253	unspecified product / oviductin	1
	4	0.75	0.82	6.299	6.299	0	AALF011026	unspecified product	1
	5	0.54	0.6	0.2129	0.2129	0	AALF018689	unspecified product	1
	5	0	0.57	1.724	1.724	0	AALF027134	unspecified product	1
C. Ovarian proteins in Tap one day post blood feeding.
Gel slice	N	Unused	Total	%Cov	%Cov(50)	%Cov(95)	Accession	Name	Peptides(95%)
1	1	62.73	62.73	16.27	15.38	13.82	AALF008766	vitellogenin-A1 precursor	31
	2	13.37	15.21	4.217	3.21	3.21	AALF008379	Vitellogenin (XP_019542945)	8
	2	0	14.05	4.217	3.21	3.21	AALF027368	unspecified product	8
	3	11.97	49.52	12.9	12.22	10.17	AALF019930	unspecified product	25
	4	2	36.28	9.777	9.078	8.24	AAEL010434	vitellogenin-A1 precursor	20
	5	0.58	0.58	4.598	4.598	4.598	AAEL014382	C-Type Lectin (CTL) - mannose binding	1
2	1	55.55	55.55	14.75	13.82	12.2	AALF008766	vitellogenin-A1 precursor	27
	2	10.09	45.49	13.95	12.45	11.26	AALF019930	vitellogenin-A1-like (XP_019542943.2)	24
	3	3	8.16	1.821	1.821	1.821	AAEL006126	hypothetical protein RP20_CCG008379	5
	3	0	4.16	1.294	0.9583	0.9583	AALF027368	vitellogenin (XP_019542959.2)	3
	3	0	4.16	1.294	0.9583	0.9583	AALF008379	unspecified product	3
	4	1.07	1.07	0.2971	0.2971	0.2971	AALF002028	Ran-binding protein	1
	5	0.74	0.77	4.598	4.598	4.598	AAEL014382	C-Type Lectin (CTL) - mannose binding	1
3	1	24.78	24.78	6.663	6.663	5.928	AALF008766	vitellogenin-A1 precursor	12
	2	6	22	4.56	4.56	4.56	AALF019930	vitellogenin (XP_019542943.2)	11
	3	4	4	0.9583	0.9583	0.9583	AALF027368	hypothetical protein RP20_CCG008379	2
	3	0	4	0.9583	0.9583	0.9583	AALF008379	unspecified product	2
	4	1.7	1.7	0.5538	0.5538	0.5538	AALF022690	huntingtin-like (XP_029722816.1)	1
4	1	4	4	5.844	4.113	4.113	AALF010133	Elongation factor 1-alpha	2
	1	0	4	5.832	4.104	4.104	AALF007667	Elongation factor 1-alpha	2
	1	0	4	5.844	4.113	4.113	AAEL017301	Elongation factor 1-alpha	2
5	2	2.79	2.79	9.524	7.792	4.329	AALF009209	Trypsin	2
6	1	0	4	5.832	4.104	4.104	AAEL017096	Elongation factor 1-alpha	2
7	1	2.13	2.13	5.195	3.463	3.463	AALF009209	Trypsin	2
	1	4	4	19.42	19.42	19.42	AALF024624	Histone H4	2
	1	0	4	19.42	19.42	19.42	AAEL026275	unspecified product	2
	1	0	4	8.368	8.368	8.368	AAEL024844	unspecified product	2
	1	0	4	15.5	15.5	15.5	AAEL024565	unspecified product	2
	1	0	4	16.95	16.95	16.95	AAEL023950	unspecified product	2
	1	0	4	9.302	9.302	9.302	AAEL023580	unspecified product	2
	1	0	2	13.95	13.95	13.95	AAEL027608	unspecified product	1
	1	0	2	7.767	7.767	7.767	AAEL020118	unspecified product	1
	2	2.54	2.54	20.16	12.4	6.977	AALF022150	Histone H2B	1
	2	0	2.54	12.9	12.9	7.258	AAEL026573	unspecified product	1
	2	0	2.54	12.03	12.03	6.767	AAEL026184	unspecified product	1
	2	0	2.54	11.19	11.19	6.294	AAEL026033	unspecified product	1
	2	0	2.54	13.01	13.01	7.317	AAEL025497	unspecified product	1
	2	0	2.54	12.9	12.9	7.258	AAEL023920	unspecified product	1
	2	0	2.54	16.16	16.16	9.091	AAEL023312	unspecified product	1
	2	0	2.54	12.6	12.6	7.087	AAEL023180	unspecified product	1
	2	0	2.54	9.467	9.467	5.325	AAEL022935	unspecified product	1
	2	0	2.54	9.195	9.195	5.172	AAEL022824	unspecified product	1
	2	0	2.54	12.9	12.9	7.258	AAEL022170	unspecified product	1
	2	0	2.54	11.59	11.59	6.522	AAEL022164	unspecified product	1
	2	0	2.54	10.6	10.6	5.96	AAEL021001	unspecified product	1
	3	2	2	9.697	9.697	9.697	AALF025156	Putative 40s ribosomal protein s2	1
	3	0	2	9.697	9.697	9.697	AAEL014562	60S ribosomal protein L12	1
	4	0	2	5.455	5.455	5.455	AAEL027513	unspecified product	1
	4	0	2	8.911	8.911	8.911	AAEL026250	Histone H2A	1
	4	0	2	6.294	6.294	6.294	AAEL025828	Histone H2A	1
	4	0	2	7.143	7.143	7.143	AAEL023603	unspecified product	1
	4	0	2	10.34	10.34	10.34	AAEL023343	unspecified product	1
	4	0	2	7.258	7.258	7.258	AAEL020927	unspecified product	1
	4	0	2	7.895	7.895	7.895	AAEL020601	unspecified product	1
	5	1.89	1.89	2.597	2.597	2.597	AAEL022260	unspecified product	1
	5	0	1.89	2.586	2.586	2.586	AAEL021890	unspecified product	1
	6	1.7	1.74	7.143	7.143	7.143	AALF007713	Profilin	1
	7	1.43	1.48	4.301	4.301	4.301	AAEL012805	unspecified product	1
	8	1.32	1.38	6.923	6.923	6.923	AALF012625	unspecified product	1
	8	0	1.38	2.103	2.103	2.103	AALF000911	unspecified product	1
	9	1.12	1.19	0.3728	0.3728	0.3728	AALF024650	Spectrin	1
	10	3	8.16	1.821	1.821	1.821	AAEL006126	unspecified product	5
	11	1.07	1.07	0.2971	0.2971	0.2971	AALF002028	Ran-binding protein	1
	12	4	4	0.9583	0.9583	0.9583	AALF027368	hypothetical protein RP20_CCG008379	2
D. Ovarian proteins in Tap four day post blood feeding.
Gel slice	N	Unused	Total	%Cov	%Cov(50)	%Cov(95)	Accession	Name	Peptides(95%)
1	1	147.35	147.35	37.25	36.07	32.65	AALF019930	unspecified product	72
	2	102.92	110.3	28.32	26.74	26.21	AALF008379	unspecified product	56
	3	67.14	140.26	37.38	36.26	33.32	AALF008766	vitellogenin-A1 precursor	71
	4	2	70.64	19.6	17.36	15.32	AAEL010434	vitellogenin-A1 precursor	37
	5	2	2	2.863	2.863	2.863	AALF008130	Glycogen synthase	2
	5	2	2	0.8379	0.8379	0.8379	AALF013007	Tyrosine-protein phosphatase	1
	5	2	2	2.286	1.257	1.257	AAEL024003	unspecified product	1
	6	1.1	1.14	0.6785	0.06785	0.06785	AAEL018288	C-Type Lectin (CTL) - mannose binding	1
	7	1.09	1.12	4.598	4.598	4.598	AAEL014382	ran-binding protein	36
	8	0.79	0.83	1.485	0.2971	0.2971	AALF002028	unspecified product	37
	9	2	2	3.629	3.629	3.629	AALF022027	Adenosylcobinamide-GDP ribazoletransferase	2
	10	1.7	1.72	2.062	2.062	2.062	AALF007667	Elongation factor	2
	11	1.66	1.68	7.975	7.975	7.975	AALF023780	Carboxy-tetrahydropterin synthase	2
	11	1.39	1.41	5.263	5.263	5.263	AALF013502	Imidazoleglycerol-phosphate dehydratase	2
	12	1.24	1.26	2.367	2.367	2.367	AALF025494	Glyceraldehyde-3-phosphate dehydrogenase	2
	13	1.14	1.16	2	2	2	AALF017772	Deoxyguanosinetriphosphate triphosphohydrolase-like protein	2
	16	1.07	1.1	6.926	6.926	0	AALF001261	Glutathione S-transferase	2
2	1	75.74	75.74	20.25	17.97	16.83	AALF019930	vitellogenin-A1 precursor	1
	2	29.31	75.58	20.04	18.57	17.1	AALF008766	ran-binding protein	1
	3	1.21	1.21	0.4456	0.2971	0.2971	AALF002028	C-Type Lectin (CTL) - mannose binding.	29
	4	0.66	0.68	4.598	4.598	4.598	AAEL014382	unspecified product	19
	5	2	2	1.211	1.211	1.211	AALF010343	DNA-directed RNA polymerase	2
	6	0	0.39	4.38	4.38	4.38	AALF010304	Calcium-binding protein	2
	7	1.27	1.28	3.704	3.704	3.704	AALF012374	Adenylate kinase	2
3	1	56.31	56.31	12.59	11.86	10.26	AALF019930	unspecified product	26
	2	29.54	38.97	9.487	8.864	8.625	AALF027368	vitellogenin-A1 precursor	1
	3	20.64	52.19	13.67	13.28	11.51	AALF008766	unspecified product	4
	4	1.19	1.19	0.7961	0.5538	0.5538	AALF022690	Elongation factor 1-alpha	3
	5	2	2	1.627	1.627	1.627	AALF020589	tRNA pseudouridine synthase	2
	6	1.77	1.8	0.5398	0.5398	0.5398	AALF005085	Transmembrane conductance regulator	2
	7	1.27	1.28	2.646	2.646	2.646	AALF003502	Amino-4-deoxy-L-arabinose-oxoglutarate aminotransferase	2
	8	0.92	0.94	1.761	1.761	0	AALF026319	Tropomyosin	2
	9	0.86	0.9	1.948	1.948	0	AALF009854	UDP-N-acetylmuramate-L-alanine ligase	2
	10	0.75	0.8	1.581	1.581	0	AALF009854	Glucose transporter/UBX domain-containing protein	2
	11	0.66	0.71	2.145	1.485	0	AALF011930	Ribonucleoprotein PTB-binding	2
4	1	8	8	7.792	7.792	7.792	AALF010133	unspecified product	2
	2	6	6	2.326	1.505	1.505	AALF019930	vitellogenin-A1 precursor	2
	2	0.01	4.02	1.911	1.078	1.078	AALF008766	vitellogenin-A1 precursor	2
	2	0	4	1.49	1.024	1.024	AAEL010434	unspecified product	3
	2	0	4	1.401	1.027	1.027	AAEL006138	Carboxypeptidase	2
	3	6	6	9.554	9.554	9.554	AALF024081	Vitellogenic carboxypeptidase Precursor	3
	3	0	4	5.945	5.945	5.945	AAEL006563	Actin-1	3
	4	6	6	6.915	6.915	6.915	AALF022346	unspecified product	3
	4	0	6	6.915	6.915	6.915	AALF022345	actin	1
	4	0	6	6.915	6.915	6.915	AALF020554	ATP synthase beta subunit	1
	5	0	2	2.381	2.381	2.381	AAEL002827	C-Type Lectin (CTL) - mannose binding.	2
	6	0.47	0.47	4.598	4.598	0	AAEL014382	Kinetochore-associated protein	5
	7	2	2	0.4392	0.4392	0.4392	AALF000045	unspecified product	3
	8	7.36	7.36	7.809	7.809	7.809	AALF007667	Elongation factor	4
5	1	12	12	19.54	16.71	16.71	AALF017233	unspecified product	2
	1	0	10	16.97	14.14	14.14	AALF018275	cathepsin b	2
	2	6	6	13.08	11.92	11.92	AALF017232	Glyceraldehyde-3-phosphate dehydrogenase	1
	3	4	4	7.831	7.831	7.831	AALF025494	Glyceraldehyde-3-phosphate dehydrogenase	1
	3	0	4	7.831	7.831	7.831	AAEL016984	cathepsin b	1
	4	2	2	5.09	5.09	5.09	AALF016841	unspecified product	6
	4	0	2	8.995	8.995	8.995	AALF011409	cathepsin b	2
	4	0	2	5.12	5.12	5.12	AAEL009642	lethal(2)essential for life protein	1
6	1	11.64	11.64	37.69	35.68	35.68	AALF005662	glutathione S-transferase (GSTD1)	1
	2	4	4	11	11	11	AAEL001061	Histone H2B	2
	3	2	2	7.258	7.258	7.258	AALF026435	Histone H2B	2
	3	0	2	7.258	7.258	7.258	AAEL021983	C-Type Lectin (CTL) - mannose binding.	2
7	3	5.28	5.28	18.18	16.45	12.99	AALF018477	Trypsin	2

## Sheet: Table S5
Table S5. Raw data of fecundity and fertility from crosses
A. Fecundity								B. Fertility
FoFxFoM	FoFxTaM	TaFxTaM	TaFxFoM	CrFxCrM	FoFxCrM	CrFxFoM		FoFxFoM	FoFxTaM	TaFxTaM	TaFxFoM	CrFxCrM	FoFxCrM	CrFxFoM
37	88	75	84	59	73	45		57	77	76	38	72	50	59
35	80	43	71	40	80	60		23	40	34.88	76	62	60	67
39	86	19	60	107	68	80		64	73	21.05	92	38	45	67
34	75	33	68	90	79	71		32	40	84.85	87	40	70	74
60	59	75	56	74	77	85		52	83	60.61	66	66	96	73
60	76	33	54	116	71	59		7	66	37.5	78	5	61	93
54	96	8	66	101	82	55		56	71	45.65	85	32	23	95
22	90	92	76	203	104	73		9	62	78.87	83	45	7	61
60	80	71	73	50	62	69		43	81	62.3	70	6	87	57
49	83	61	69	53	86	98		41	84	24.74	72	80	90	86
63	61	75	67	58	70	73		49	31	22.64	75	56	90	96
62	82	43	64	72	101	54		27	66	4.11	50	3.4	76	60
34	20	19	37	63	89	97		12	95	76.92	95	13.8	7	85
57	89	33	90	75	54	99		67	71	48.28	51	100	16	91
30	45	75	79	103	101	74		70	82	100	65	69	52	42
19	34	33	66	82	42	85		32	53	10.77	82	31	61	80
31	80	8	72	89	80	58		58	94	100	60	51	50	75
48	69	92	64	77	96	60		17	48	40	70	95	61	40
33	76	71	76	114	78	102		24	78	40.58	96	5	3	63
54	84	61	78	75	125	51		41	76	47.5	52	15	50	65
50	95	190	54	84	82	79		12	67	49.06	86	94.48	95	76
41	54	53	65	3	85	85		24	69	32.35	92	63	74	80
56	84	73	78	49	74	82		4	80	68.25	68	29	89	26
28	65	52	53	61	89	60		46	57	31.25	78	25.39	83	50
36	96	58	74	48	82	97		58	91	72.13	81	19.48	51	70
25	49	71	105	39				72	24	36.46	65	2.29	83	33
62	30	130	85	1				16	80	76.19	71	72.22	5	10
55	49	80	91	63				76	86	28.21	67	78.72	41	72
61	73	1	60	93				49	79	37.5	67	44.89	61	70
63	44	61	58	77				32	41	17.5	71	20.25	65	100
20	81	5	98	87				25	70	41.86	50	72.22	87	92
43	64	96	96	36				44	98	46.67	72	42.56	78	19
51	82	84	69	47				63	99	39.45	80	51.66	18	24
48	59	78	86	49				48	88	41.89	13	69.29	65	63
58	92	96	62	79				7	58	49.06	65	67.05	48	47
30	62	80	99	72				27	89	14.85	53	25.3	96	20
36	67	86	89	148				17	43	55.56	46	59.7	30	71
38	106	10	68	60				39	58	6.25	74	19.29	48	23
33	78	45	70	127				20	82	33.33	74	69.73	35	59
15	70	109	50	85				10	74	61.9	2	92.5	61	84
29	88	74	59	83				24	64	34.43	72	52.9	72	28.8889
29	61	53	68	82				15	98	40.35	85	86.41	82	35
33	68	101	79	57				31	74	63.04	39	96.61	97	78.75
26	59	99	69	85				65	75	28.13	28	60.2	48	71.831
37	77	64	57	76				38	79	54.29	9	54.3	93	62.3529
39	89	48	97	40				13	90	86.67		98.75	30	66.1017
46	83	63	69	78				68	94	8.33		3.5	64.7	88.8889
57		61		68				23		86.67		7.4	64.6	29.8969
19		57		81				3		55.93		70.27	100	66.6667
35		46		59				45.83		10.81		95.89	71.8	70.2703
3		22		83				26.83		73.68		97.56	67.1	74.1176
45		32		89				18.75		69.86		96.15	49	94.8276
26		70		80				21.05		70.42			56.5	46.6667
18		60		113				10.34		54.62			64	95.098
21		12		54				58		70			97.1	58.8235
10		60		74				46		42.16			99	73.4177
58		12		73				55		47.73			55.1	93.3333
46		59		82				43		81.25			100	27.8351
55		34		52				50		68.29			83.2	45.2055
43		37						58		33.85			83.3	34.7826
50		57						50		82.93			97.5	58.1633
58		73						48		78.46			64.6
50		71								57.14			100
48		130											69.6
		80											36.5
		102											70.3
		33											51.7
		88											64.6
		80
		41
		8
		65
		41
		65
		28
